# Supplementary material for: Analysis of Microbiome for AP and CRC Discrimination
Source: Bioengineering (Basel). 2025 Jun 29;12(7):713. doi: 10.3390/bioengineering12070713 (PMC12292819; doi:10.3390/bioengineering12070713)
Supplement: Supplementary file 1 [file bioengineering-12-00713-s001.zip]

Archive with 1 entries (1 files):
- bioengineering-3634846-supplementary.pdf
